# Supplementary material for: Lifestyle Interventions to Improve Glycemic Control in Adults with Type 2 Diabetes Living in Low-and-Middle Income Countries: A Systematic Review and Meta-Analysis of Randomized Controlled Trials (RCTs)
Source: Int J Environ Res Public Health. 2021 Jun 10;18(12):6273. doi: 10.3390/ijerph18126273 (PMC8296019; doi:10.3390/ijerph18126273)
Supplement: Supplementary file 1 [file ijerph-18-06273-s001.zip]

Archive with 1 entries (1 files):
- ijerph-1188539-SI.pdf
